# Supplementary material for: Transcriptomic Analysis Provides New Insights into the Tolerance Mechanisms of Green Macroalgae Ulva prolifera to High Temperature and Light Stress
Source: Biology (Basel). 2024 Sep 16;13(9):725. doi: 10.3390/biology13090725 (PMC11428574; doi:10.3390/biology13090725)
Supplement: Supplementary file 1 [file biology-13-00725-s001.zip]

Archive with 11 entries (11 files):
- Figure S1.jpg
- Figure S2.jpg
- Figure S3.jpg
- Figure S4.jpg
- Figure S5.jpg
- Table S1.pdf
- Table S2.pdf
- Table S3.pdf
- Table S4.pdf
- Table S5.pdf
- Table S6.pdf
